# Supplementary material for: Various Simulated Body Fluids Lead to Significant Differences in Collagen Tissue Engineering Scaffolds
Source: Materials (Basel). 2021 Aug 5;14(16):4388. doi: 10.3390/ma14164388 (PMC8399520; doi:10.3390/ma14164388)
Supplement: Supplementary file 1 [file materials-14-04388-s001.zip]

Archive with 1 entries (1 files):
- materials-1300817-supplementary.pdf
